# Supplementary material for: Ampicillin- and Multidrug-Resistant Escherichia coli and Enterococcus spp. in Costa Rican Wastewater and Surface Water
Source: Antibiotics (Basel). 2025 Oct 14;14(10):1024. doi: 10.3390/antibiotics14101024 (PMC12561136; doi:10.3390/antibiotics14101024)
Supplement: Supplementary file 1 [file antibiotics-14-01024-s001.zip]

Archive with 1 entries (1 files):
- antibiotics-3898015-supplementary.pdf
